# Supplementary material for: BIFNOM: Binary-Coded Features on Normal Maps
Source: Sensors (Basel). 2021 May 16;21(10):3469. doi: 10.3390/s21103469 (PMC8156490; doi:10.3390/s21103469)
Supplement: Supplementary file 1 [file sensors-21-03469-s001.zip]

Archive with 1 entries (1 files):
- BIFNOM for tracking and the details of the whole sequence.mp4
